# Supplementary material for: Molecular Modeling of Vasodilatory Activity: Unveiling Novel Candidates Through Density Functional Theory, QSAR, and Molecular Dynamics
Source: Int J Mol Sci. 2024 Nov 25;25(23):12649. doi: 10.3390/ijms252312649 (PMC11641664; doi:10.3390/ijms252312649)
Supplement: Supplementary file 1 [file ijms-25-12649-s001.zip]

Archive with 1 entries (1 files):
- ijms-3281496-supplementary.pdf
